# Supplementary material for: Endocrine Disrupting Chemicals Influence Hub Genes Associated with Aggressive Prostate Cancer
Source: Int J Mol Sci. 2023 Feb 6;24(4):3191. doi: 10.3390/ijms24043191 (PMC9959535; doi:10.3390/ijms24043191)
Supplement: Supplementary file 1 [file ijms-24-03191-s001.zip]

Archive with 1 entries (1 files):
- ijms-2140666-supplementary.pdf
